# Supplementary material for: Macromolecule Particle Picking and Segmentation of a KLH Database by Unsupervised Cryo-EM Image Processing
Source: Biomolecules. 2019 Nov 30;9(12):809. doi: 10.3390/biom9120809 (PMC6995569; doi:10.3390/biom9120809)
Supplement: Supplementary file 1 [file biomolecules-09-00809-s001.zip]

Archive with 5 entries (4 files):
- segmentation_05.mp4
- __MACOSX/
- __MACOSX/._segmentation_05.mp4
- segmentation_06.mp4
- __MACOSX/._segmentation_06.mp4
